# Supplementary material for: The "F" in SAFE: Reliability of assessing clean faces for trachoma control in the field
Source: PLoS Negl Trop Dis. 2017 Nov 30;11(11):e0006019. doi: 10.1371/journal.pntd.0006019 (PMC5708607; doi:10.1371/journal.pntd.0006019)
Supplement: S1 Dataset — (XLSX) [file pntd.0006019.s001.xlsx]

## Sheet: Sheet1
Trial #	Child_id	Grader #	Clean face (0=NO, 1=YES)
1	1	1	0
1	1	2	0
1	1	3	0
1	1	4	0
1	1	5	0
1	1	6	0
1	1	7	0
1	2	1	0
1	2	2	0
1	2	3	0
1	2	4	0
1	2	5	0
1	2	6	0
1	2	7	0
1	3	1	1
1	3	2	1
1	3	3	1
1	3	4	1
1	3	5	1
1	3	6	1
1	3	7	1
1	4	1	1
1	4	2	1
1	4	3	1
1	4	4	1
1	4	5	1
1	4	6	1
1	4	7	1
1	5	1	1
1	5	2	1
1	5	3	1
1	5	4	1
1	5	5	1
1	5	6	1
1	5	7	1
1	6	1	0
1	6	2	0
1	6	3	0
1	6	4	0
1	6	5	1
1	6	6	1
1	6	7	0
1	7	1	0
1	7	2	0
1	7	3	0
1	7	4	0
1	7	5	0
1	7	6	1
1	7	7	0
1	8	1	0
1	8	2	0
1	8	3	0
1	8	4	0
1	8	5	0
1	8	6	1
1	8	7	0
1	9	1	1
1	9	2	1
1	9	3	1
1	9	4	1
1	9	5	1
1	9	6	1
1	9	7	1
1	10	1	1
1	10	2	1
1	10	3	1
1	10	4	1
1	10	5	1
1	10	6	1
1	10	7	1
1	11	1	0
1	11	2	0
1	11	3	0
1	11	4	0
1	11	5	0
1	11	6	0
1	11	7	0
1	12	1	1
1	12	2	1
1	12	3	1
1	12	4	1
1	12	5	1
1	12	6	1
1	12	7	1
1	13	1	0
1	13	2	0
1	13	3	0
1	13	4	0
1	13	5	0
1	13	6	0
1	13	7	0
1	14	1	1
1	14	2	1
1	14	3	0
1	14	4	1
1	14	5	1
1	14	6	1
1	14	7	1
1	15	1	1
1	15	2	0
1	15	3	1
1	15	4	1
1	15	5	1
1	15	6	1
1	15	7	1
1	16	1	1
1	16	2	1
1	16	3	1
1	16	4	1
1	16	5	1
1	16	6	1
1	16	7	1
1	17	1	1
1	17	2	1
1	17	3	0
1	17	4	0
1	17	5	1
1	17	6	0
1	17	7	0
1	18	1	1
1	18	2	1
1	18	3	1
1	18	4	1
1	18	5	1
1	18	6	1
1	18	7	1
1	19	1	1
1	19	2	1
1	19	3	1
1	19	4	1
1	19	5	1
1	19	6	1
1	19	7	1
1	20	1	0
1	20	2	0
1	20	3	0
1	20	4	0
1	20	5	0
1	20	6	0
1	20	7	0
1	21	1	1
1	21	2	1
1	21	3	1
1	21	4	1
1	21	5	1
1	21	6	1
1	21	7	1
1	22	1	1
1	22	2	1
1	22	3	1
1	22	4	1
1	22	5	1
1	22	6	1
1	22	7	1
1	23	1	1
1	23	2	1
1	23	3	1
1	23	4	1
1	23	5	1
1	23	6	1
1	23	7	1
1	24	1	1
1	24	2	1
1	24	3	1
1	24	4	1
1	24	5	1
1	24	6	1
1	24	7	1
1	25	1	0
1	25	2	0
1	25	3	0
1	25	4	0
1	25	5	0
1	25	6	1
1	25	7	0
1	26	1	1
1	26	2	1
1	26	3	1
1	26	4	1
1	26	5	1
1	26	6	1
1	26	7	1
1	27	1	1
1	27	2	1
1	27	3	1
1	27	4	1
1	27	5	1
1	27	6	1
1	27	7	1
1	28	1	1
1	28	2	1
1	28	3	1
1	28	4	1
1	28	5	1
1	28	6	1
1	28	7	1
1	29	1	1
1	29	2	1
1	29	3	1
1	29	4	1
1	29	5	1
1	29	6	1
1	29	7	1
1	30	1	1
1	30	2	1
1	30	3	1
1	30	4	1
1	30	5	1
1	30	6	1
1	30	7	1
1	31	1	0
1	31	2	0
1	31	3	0
1	31	4	0
1	31	5	0
1	31	6	1
1	31	7	0
1	32	1	1
1	32	2	1
1	32	3	0
1	32	4	1
1	32	5	1
1	32	6	1
1	32	7	0
1	33	1	0
1	33	2	0
1	33	3	0
1	33	4	0
1	33	5	0
1	33	6	1
1	33	7	0
1	34	1	0
1	34	2	0
1	34	3	0
1	34	4	0
1	34	5	0
1	34	6	0
1	34	7	0
1	35	1	0
1	35	2	0
1	35	3	0
1	35	4	0
1	35	5	0
1	35	6	0
1	35	7	0
1	36	1	0
1	36	2	0
1	36	3	0
1	36	4	0
1	36	5	0
1	36	6	0
1	36	7	0
1	37	1	1
1	37	2	1
1	37	3	0
1	37	4	0
1	37	5	1
1	37	6	1
1	37	7	0
1	38	1	0
1	38	2	0
1	38	3	0
1	38	4	0
1	38	5	0
1	38	6	0
1	38	7	0
1	39	1	0
1	39	2	0
1	39	3	0
1	39	4	0
1	39	5	0
1	39	6	0
1	39	7	0
1	40	1	0
1	40	2	0
1	40	3	0
1	40	4	0
1	40	5	0
1	40	6	0
1	40	7	0
1	41	1	1
1	41	2	1
1	41	3	1
1	41	4	0
1	41	5	1
1	41	6	1
1	41	7	0
1	42	1	0
1	42	2	1
1	42	3	0
1	42	4	0
1	42	5	0
1	42	6	0
1	42	7	0
1	43	1	0
1	43	2	1
1	43	3	0
1	43	4	0
1	43	5	1
1	43	6	0
1	43	7	0
1	44	1	1
1	44	2	1
1	44	3	1
1	44	4	1
1	44	5	1
1	44	6	1
1	44	7	1
1	45	1	0
1	45	2	0
1	45	3	0
1	45	4	0
1	45	5	0
1	45	6	0
1	45	7	0
1	46	1	1
1	46	2	1
1	46	3	0
1	46	4	0
1	46	5	1
1	46	6	1
1	46	7	1
1	47	1	1
1	47	2	0
1	47	3	1
1	47	4	1
1	47	5	0
1	47	6	1
1	47	7	0
1	48	1	0
1	48	2	0
1	48	3	1
1	48	4	1
1	48	5	0
1	48	6	0
1	48	7	0
1	49	1	0
1	49	2	0
1	49	3	0
1	49	4	0
1	49	5	1
1	49	6	1
1	49	7	0
1	50	1	0
1	50	2	0
1	50	3	0
1	50	4	0
1	50	5	0
1	50	6	0
1	50	7	0
1	51	1	1
1	51	2	1
1	51	3	1
1	51	4	1
1	51	5	1
1	51	6	1
1	51	7	1
1	52	1	0
1	52	2	0
1	52	3	0
1	52	4	0
1	52	5	0
1	52	6	0
1	52	7	0
1	53	1	0
1	53	2	0
1	53	3	0
1	53	4	0
1	53	5	0
1	53	6	1
1	53	7	0
1	54	1	1
1	54	2	1
1	54	3	1
1	54	4	1
1	54	5	1
1	54	6	1
1	54	7	1
1	55	1	1
1	55	2	1
1	55	3	1
1	55	4	1
1	55	5	1
1	55	6	1
1	55	7	1
1	56	1	0
1	56	2	0
1	56	3	0
1	56	4	0
1	56	5	0
1	56	6	0
1	56	7	0
1	57	1	0
1	57	2	0
1	57	3	0
1	57	4	0
1	57	5	0
1	57	6	0
1	57	7	0
1	58	1	1
1	58	2	0
1	58	3	0
1	58	4	0
1	58	5	1
1	58	6	1
1	58	7	1
1	59	1	1
1	59	2	1
1	59	3	1
1	59	4	1
1	59	5	1
1	59	6	1
1	59	7	1
1	60	1	1
1	60	2	0
1	60	3	0
1	60	4	1
1	60	5	0
1	60	6	1
1	60	7	0
2	1	1	0
2	1	2	0
2	1	3	0
2	1	4	0
2	1	5	0
2	1	6	0
2	1	7	0
2	2	1	0
2	2	2	0
2	2	3	0
2	2	4	0
2	2	5	0
2	2	6	0
2	2	7	0
2	3	1	1
2	3	2	0
2	3	3	0
2	3	4	1
2	3	5	1
2	3	6	1
2	3	7	0
2	4	1	1
2	4	2	0
2	4	3	1
2	4	4	1
2	4	5	0
2	4	6	1
2	4	7	1
2	5	1	1
2	5	2	1
2	5	3	1
2	5	4	1
2	5	5	1
2	5	6	1
2	5	7	1
2	6	1	0
2	6	2	0
2	6	3	0
2	6	4	0
2	6	5	0
2	6	6	0
2	6	7	0
2	7	1	0
2	7	2	0
2	7	3	0
2	7	4	0
2	7	5	0
2	7	6	0
2	7	7	0
2	8	1	0
2	8	2	0
2	8	3	0
2	8	4	0
2	8	5	0
2	8	6	0
2	8	7	1
2	9	1	1
2	9	2	1
2	9	3	0
2	9	4	1
2	9	5	1
2	9	6	0
2	9	7	1
2	10	1	1
2	10	2	1
2	10	3	1
2	10	4	1
2	10	5	1
2	10	6	1
2	10	7	1
2	11	1	0
2	11	2	0
2	11	3	0
2	11	4	1
2	11	5	0
2	11	6	0
2	11	7	0
2	12	1	1
2	12	2	1
2	12	3	1
2	12	4	1
2	12	5	1
2	12	7	1
2	13	1	0
2	13	2	0
2	13	3	0
2	13	4	0
2	13	5	0
2	13	6	0
2	13	7	0
2	14	1	1
2	14	2	1
2	14	3	1
2	14	4	1
2	14	5	1
2	14	6	1
2	14	7	1
2	15	1	0
2	15	2	0
2	15	3	0
2	15	4	0
2	15	5	0
2	15	6	1
2	15	7	0
2	16	1	1
2	16	2	1
2	16	3	1
2	16	4	1
2	16	5	1
2	16	6	1
2	16	7	1
2	17	1	1
2	17	2	1
2	17	3	0
2	17	4	1
2	17	5	1
2	17	6	1
2	17	7	0
2	18	1	1
2	18	2	1
2	18	3	1
2	18	4	1
2	18	5	1
2	18	6	1
2	18	7	1
2	19	1	1
2	19	2	1
2	19	3	1
2	19	4	1
2	19	5	1
2	19	6	1
2	19	7	1
2	20	1	0
2	20	2	0
2	20	3	0
2	20	4	0
2	20	5	0
2	20	6	0
2	20	7	0
2	21	1	1
2	21	2	1
2	21	3	1
2	21	4	1
2	21	5	1
2	21	6	1
2	21	7	1
2	22	1	1
2	22	2	1
2	22	3	1
2	22	4	1
2	22	5	1
2	22	6	1
2	22	7	1
2	23	1	1
2	23	2	1
2	23	3	1
2	23	4	1
2	23	5	1
2	23	6	1
2	23	7	1
2	24	1	1
2	24	2	1
2	24	3	1
2	24	4	1
2	24	5	1
2	24	6	1
2	24	7	1
2	25	1	0
2	25	2	0
2	25	3	0
2	25	4	0
2	25	5	0
2	25	6	0
2	25	7	0
2	26	1	1
2	26	2	1
2	26	3	1
2	26	4	1
2	26	5	1
2	26	6	1
2	26	7	1
2	27	1	1
2	27	2	1
2	27	3	1
2	27	4	1
2	27	5	1
2	27	6	1
2	27	7	1
2	28	1	1
2	28	2	1
2	28	3	1
2	28	4	1
2	28	5	1
2	28	6	1
2	28	7	1
2	29	1	1
2	29	2	1
2	29	3	1
2	29	4	1
2	29	5	0
2	29	6	1
2	29	7	1
2	30	1	1
2	30	2	1
2	30	3	1
2	30	4	1
2	30	5	1
2	30	6	1
2	30	7	1
2	31	1	0
2	31	2	0
2	31	3	0
2	31	4	0
2	31	5	0
2	31	6	0
2	31	7	0
2	32	1	1
2	32	2	1
2	32	3	0
2	32	4	1
2	32	5	1
2	32	6	1
2	32	7	1
2	33	1	0
2	33	2	0
2	33	3	0
2	33	4	0
2	33	5	0
2	33	6	1
2	33	7	0
2	34	1	0
2	34	2	0
2	34	3	0
2	34	4	0
2	34	5	0
2	34	6	0
2	34	7	0
2	35	1	0
2	35	2	0
2	35	3	0
2	35	4	0
2	35	5	0
2	35	6	0
2	35	7	0
2	36	1	0
2	36	2	0
2	36	3	0
2	36	4	0
2	36	5	0
2	36	6	0
2	36	7	0
2	37	1	1
2	37	2	0
2	37	3	1
2	37	4	1
2	37	5	0
2	37	6	0
2	37	7	0
2	38	1	0
2	38	2	0
2	38	3	0
2	38	4	0
2	38	5	1
2	38	6	0
2	38	7	0
2	39	1	0
2	39	2	0
2	39	3	0
2	39	4	0
2	39	5	0
2	39	6	0
2	39	7	0
2	40	1	0
2	40	2	0
2	40	3	0
2	40	4	0
2	40	5	1
2	40	6	0
2	40	7	0
2	41	1	1
2	41	2	0
2	41	3	0
2	41	4	0
2	41	5	1
2	41	6	0
2	41	7	0
2	42	1	0
2	42	2	0
2	42	3	0
2	42	4	0
2	42	5	0
2	42	6	0
2	42	7	0
2	43	1	0
2	43	2	0
2	43	3	0
2	43	4	0
2	43	5	0
2	43	6	0
2	43	7	0
2	44	1	1
2	44	2	1
2	44	3	1
2	44	4	1
2	44	5	1
2	44	6	0
2	44	7	1
2	45	1	0
2	45	2	0
2	45	3	0
2	45	4	0
2	45	5	0
2	45	6	0
2	45	7	0
2	46	1	1
2	46	2	1
2	46	3	0
2	46	4	0
2	46	5	1
2	46	6	1
2	46	7	0
2	47	1	1
2	47	2	1
2	47	3	1
2	47	4	1
2	47	5	1
2	47	6	1
2	47	7	1
2	48	1	1
2	48	2	0
2	48	3	0
2	48	4	1
2	48	5	1
2	48	6	0
2	48	7	0
2	49	1	0
2	49	2	0
2	49	3	0
2	49	4	0
2	49	5	0
2	49	6	0
2	49	7	0
2	50	1	0
2	50	2	0
2	50	3	0
2	50	4	0
2	50	5	0
2	50	6	0
2	50	7	0
2	51	1	1
2	51	2	1
2	51	3	1
2	51	4	1
2	51	5	1
2	51	6	1
2	51	7	1
2	52	1	1
2	52	2	1
2	52	3	1
2	52	4	1
2	52	5	1
2	52	6	0
2	52	7	1
2	53	1	0
2	53	2	0
2	53	3	0
2	53	4	0
2	53	5	0
2	53	6	1
2	53	7	0
2	54	1	1
2	54	2	1
2	54	3	1
2	54	4	1
2	54	5	1
2	54	6	1
2	54	7	1
2	55	1	1
2	55	2	1
2	55	3	1
2	55	4	1
2	55	5	1
2	55	6	1
2	55	7	1
2	56	1	0
2	56	2	0
2	56	3	0
2	56	4	0
2	56	5	0
2	56	6	0
2	56	7	0
2	57	1	.
2	57	2	.
2	57	3	.
2	57	4	.
2	57	5	.
2	57	6	.
2	57	7	.
2	58	1	1
2	58	2	0
2	58	3	0
2	58	4	0
2	58	5	0
2	58	6	0
2	58	7	0
2	59	1	1
2	59	2	1
2	59	3	1
2	59	4	1
2	59	5	1
2	59	6	1
2	59	7	1
2	60	1	1
2	60	2	0
2	60	3	0
2	60	4	1
2	60	5	1
2	60	6	1
2	60	7	0
